# Supplementary material for: A multimodal material route planning problem considering key processes at work zones
Source: PLoS One. 2024 Jun 6;19(6):e0300036. doi: 10.1371/journal.pone.0300036 (PMC11156372; doi:10.1371/journal.pone.0300036)
Supplement: S1 File — (XLSX) [file pone.0300036.s001.xlsx]

## Sheet: NODE
1	q
2
3
4
5
6
7
8
9
10
11	z
12
13
14
15
16
17
18
19
20
21
22
23
24
25
26
27
28
29
30
31
32
33	g
34
35
36
37
38
39
40
41
42
43
44
45
46
47
48
49
50
51
52
53
54
55
56
57
58
59
60
61
62
63
64
65
66
67
68
69
70
71
72
73
74
75
76
77
78
79
80
81
82

## Sheet: COMMO
33
34
35
36
37
38
39
40
41
42
43
44
45
46
47
48
49
50
51
52
53
54
55
56
57
58
59
60
61
62
63
64
65
66
67
68
69
70
71
72
73
74
75
76
77
78
79
80
81
82

## Sheet: START
1
2
3
4
5
6
7
8
9
10

## Sheet: OTHER
1
2
3
4
5
6
7
8
9
10
11
12
13
14
15
16
17
18
19
20
21
22
23
24
25
26
27
28
29
30
31
32

## Sheet: END
33
34
35
36
37
38
39
40
41
42
43
44
45
46
47
48
49
50
51
52
53
54
55
56
57
58
59
60
61
62
63
64
65
66
67
68
69
70
71
72
73
74
75
76
77
78
79
80
81
82

## Sheet: Quntitiy
2000	0
2000	0
2000	0
2000	0
2000	0
2000	0
2000	0
2000	0
2000	0
2000	0
0	0
0	0
0	0
0	0
0	0
0	0
0	0
0	0
0	0
0	0
0	0
0	0
0	0
0	0
0	0
0	0
0	0
0	0
0	0
0	0
0	0
0	0
0	30
0	40
0	50
0	50
0	70
0	40
0	40
0	50
0	60
0	30
0	30
0	40
0	50
0	50
0	70
0	40
0	40
0	50
0	60
0	30
0	30
0	40
0	50
0	50
0	70
0	40
0	40
0	50
0	60
0	30
0	30
0	40
0	50
0	50
0	70
0	40
0	40
0	50
0	60
0	30
0	30
0	40
0	50
0	50
0	70
0	40
0	40
0	50
0	60
0	30

## Sheet: ModeAndSpeed
1	60
2	75
3	300

## Sheet: TransitCost
TandR	RandA	TandA
8	10000	10000
8	12	17
8	10000	10000
8	10000	10000
8	10000	10000
8	10000	10000
8	10000	10000
8	10000	10000
8	10000	10000
10000	10000	10000
10000	10000	10000
10000	10000	10000
10000	10000	10000
10000	10000	10000
10000	10000	10000
10000	10000	10000
10000	10000	10000
10000	10000	10000
10000	12	10000
10000	10000	10000
10000	10000	10000
10000	10000	10000
10000	10000	10000
10000	10000	10000
10000	12	10000
10000	10000	10000
10000	10000	10000
10000	10000	10000
10000	12	10000
10000	10000	10000
10000	10000	10000
10000	10000	10000
10000	10000	10000
10000	10000	10000
10000	10000	10000
10000	10000	10000
10000	10000	10000
10000	10000	10000
10000	10000	10000
10000	10000	10000
10000	10000	10000
10000	10000	10000
10000	10000	10000
10000	10000	10000
10000	10000	10000
10000	10000	10000
10000	10000	10000
10000	10000	10000
10000	10000	10000
10000	10000	10000
10000	10000	10000
10000	10000	10000
10000	10000	10000
10000	10000	10000
10000	10000	10000
10000	10000	10000
10000	10000	10000
10000	10000	10000
10000	10000	10000
10000	10000	10000
10000	10000	10000
10000	10000	10000
10000	10000	10000
10000	10000	10000
10000	10000	10000
10000	10000	10000
10000	10000	10000
10000	10000	10000
10000	10000	10000
10000	10000	10000
10000	10000	10000
10000	10000	10000
10000	10000	10000
10000	10000	10000
10000	10000	10000
10000	10000	10000
10000	10000	10000
10000	10000	10000
10000	10000	10000
10000	10000	10000
10000	10000	10000
10000	10000	10000

## Sheet: TransitTime
TandR	RandA	TandA
5	10000	10000
5	4	3
5	10000	10000
5	10000	10000
5	10000	10000
5	10000	10000
5	10000	10000
5	10000	10000
5	10000	10000
10000	10000	10000
10000	10000	10000
10000	10000	10000
10000	10000	10000
10000	10000	10000
10000	10000	10000
10000	10000	10000
10000	10000	10000
10000	10000	10000
10000	4	10000
10000	10000	10000
10000	10000	10000
10000	10000	10000
10000	10000	10000
10000	10000	10000
10000	4	10000
10000	10000	10000
10000	10000	10000
10000	10000	10000
10000	4	10000
10000	10000	10000
10000	10000	10000
10000	10000	10000
10000	10000	10000
10000	10000	10000
10000	10000	10000
10000	10000	10000
10000	10000	10000
10000	10000	10000
10000	10000	10000
10000	10000	10000
10000	10000	10000
10000	10000	10000
10000	10000	10000
10000	10000	10000
10000	10000	10000
10000	10000	10000
10000	10000	10000
10000	10000	10000
10000	10000	10000
10000	10000	10000
10000	10000	10000
10000	10000	10000
10000	10000	10000
10000	10000	10000
10000	10000	10000
10000	10000	10000
10000	10000	10000
10000	10000	10000
10000	10000	10000
10000	10000	10000
10000	10000	10000
10000	10000	10000
10000	10000	10000
10000	10000	10000
10000	10000	10000
10000	10000	10000
10000	10000	10000
10000	10000	10000
10000	10000	10000
10000	10000	10000
10000	10000	10000
10000	10000	10000
10000	10000	10000
10000	10000	10000
10000	10000	10000
10000	10000	10000
10000	10000	10000
10000	10000	10000
10000	10000	10000
10000	10000	10000
10000	10000	10000
10000	10000	10000
10000	10000	10000
10000	10000	10000
10000	10000	10000
10000	10000	10000
10000	10000	10000
10000	10000	10000
10000	10000	10000
10000	10000	10000

## Sheet: OtherPass
train	road	air
1000	1000	0
1000	1000	1000
1000	1000	0
1000	1000	0
1000	1000	0
1000	1000	0
1000	1000	0
1000	1000	0
1000	1000	0
0	1000	0
0	1000	0
0	1000	0
0	1000	0
0	1000	0
0	1000	0
0	1000	0
0	1000	0
0	1000	0
0	1000	1000
0	1000	0
0	1000	0
0	1000	0
0	1000	0
0	1000	0
0	1000	1000
0	1000	0
0	1000	0
0	1000	0
0	1000	1000
0	1000	0
0	1000	0
0	1000	0
0	1000	0
0	1000	0
0	1000	0
0	1000	0
0	1000	0
0	1000	0
0	1000	0
0	1000	0
0	1000	0
0	1000	0
0	1000	0
0	1000	0
0	1000	0
0	1000	0
0	1000	0
0	1000	0
0	1000	0
0	1000	0
0	1000	0
0	1000	0
0	1000	0
0	1000	0
0	1000	0
0	1000	0
0	1000	0
0	1000	0
0	1000	0
0	1000	0
0	1000	0
0	1000	0
0	1000	0
0	1000	0
0	1000	0
0	1000	0
0	1000	0
0	1000	0
0	1000	0
0	1000	0
0	1000	0
0	1000	0
0	1000	0
0	1000	0
0	1000	0
0	1000	0
0	1000	0
0	1000	0
0	1000	0
0	1000	0
0	1000	0
0	1000	0

[truncated: 8 more sheets: TimeLimit, ArcCapacTrain, ArcCapacRoad, ArcCapacAir, ArcCostTrain, ArcCostRoad, ArcCostAir, dco]
